# Supplementary material for: Five new Lamiinae (Coleoptera, Cerambycidae) from Bolivia in honor of James E. Wappes
Source: Zookeys. 2015 Mar 19;(488):77–89. doi: 10.3897/zookeys.488.9060 (PMC4389125; doi:10.3897/zookeys.488.9060)
Supplement: XML Treatment for Xenofrea wappesi [file zookeys.488.9060-treatment1.xml]

<!DOCTYPE tp:taxon-treatment
  PUBLIC "-//TaxonX//DTD Taxonomic Treatment Publishing DTD v0 20100105//EN" "tax-treatment-NSO.dtd">
<tp:taxon-treatment xmlns:tp="http://www.plazi.org/taxpub"><tp:treatment-meta><kwd-group><label>Taxon classification</label><kwd><named-content content-type="kingdom">Animalia</named-content></kwd><kwd><named-content content-type="order">Coleoptera</named-content></kwd><kwd><named-content content-type="family">Cerambycidae</named-content></kwd></kwd-group><mixed-citation publication-type="journal"><person-group><name><surname>Galileo</surname><given-names>Maria Helena M.</given-names></name><name><surname>Martins</surname><given-names>Ubirajara R.</given-names></name><name><surname>Santos-Silva</surname><given-names>Antonio</given-names></name></person-group><article-title>Five new <tp:taxon-name><tp:taxon-name-part taxon-name-part-type="subfamily">Lamiinae</tp:taxon-name-part></tp:taxon-name> (<tp:taxon-name><tp:taxon-name-part taxon-name-part-type="order">Coleoptera</tp:taxon-name-part></tp:taxon-name>, <tp:taxon-name><tp:taxon-name-part taxon-name-part-type="family">Cerambycidae</tp:taxon-name-part></tp:taxon-name>) from Bolivia in honor of James E. Wappes</article-title><source>Zookeys</source><day>19</day><month>3</month><year>2015</year><volume>2015</volume><issue>488</issue><fpage>77</fpage><lpage>89</lpage><pub-id pub-id-type="doi">10.3897/zookeys.488.9060</pub-id></mixed-citation></tp:treatment-meta><tp:nomenclature><tp:taxon-name>
                            <tp:taxon-name-part taxon-name-part-type="genus">Xenofrea</tp:taxon-name-part>
                            <tp:taxon-name-part taxon-name-part-type="species">wappesi</tp:taxon-name-part>
                            <object-id xmlns:xlink="http://www.w3.org/1999/xlink" content-type="zoobank" xlink:type="simple">http://zoobank.org/74C4E719-FABE-4FB3-8CD1-EF49985A98C0</object-id>
                        </tp:taxon-name><tp:taxon-status xmlns:xlink="http://www.w3.org/1999/xlink" xlink:type="simple">sp. n.</tp:taxon-status><xref ref-type="fig" rid="F1">Figs 1–3</xref></tp:nomenclature><tp:treatment-sec sec-type="Description"><title>Description.</title><p><italic>Holotype male.</italic> Color. Integument dark brown, almost black, except for scape, distal third of pedicel, distal quarter of antennomeres III–IV, basal two-thirds of antennomeres V–VII, basal third of antennomere VIII, most of gulamentum, most of peduncle of meso- and metafemora, and basal half of tibiae which are brown; basal three-quarters of antennomeres III–IV reddish-brown.</p><p><italic>Head.</italic> Frons trapezoidal; finely, densely punctate, interspersed with coarse, sparse punctures; with white pubescence, not completely concealing integument. Area between antennal tubercles and upper eye lobes concave; moderately coarsely, abundantly punctate; pubescence white, mixed with yellowish white pubescence. Antennal tubercles finely, abundantly punctate; with white pubescence mixed with yellowish white pubescence. Dorsal area between eyes and anterior edge of prothorax coarsely punctate; pubescence very sparse, slightly more conspicuous around coronal suture. Coronal suture distinct from clypeus to anterior edge of prothorax. Area behind eyes with white pubescence (more yellowish depending on angle of incidence of light). Genae with yellowish white pubescence, sparser under lower eye lobe. Distance between upper eye lobes, in frontal view, equal to 0.45 times length of scape; distance between lower eye lobes equal to 0.80 times length of scape. Antennae as long as 1.7 times elytral length, reaching elytral apex at apex of antennomere VIII; scape, pedicel and lighter areas of antennomeres III–VIII with white pubescence, not obliterating integument; antennal formula based on antennomere III: scape = 0.59; pedicel = 0.22; IV = 0.94; V = 0.59; VI = 0.54; VII = 0.50; VIII = 0.44; IX = 0.42; X = 0.37; XI = 0.35.</p><p><italic>Thorax.</italic> Prothorax transverse, largest width 1.4 times central length. Pronotum, moderately finely, abundantly punctate; anterior and posterior transverse sulcus wide, moderately deep; central pubescence white, very sparse; wide lateral band of yellowish brown pubescence mixed with white, not reaching anterior and posterior margin, adjacent to wide band of white pubescence. Lateral sides of prothorax with punctures denser than on pronotum; with long, sparse, dark setae on basal half; pubescence whitish, distinctly not concealing integument. Ventral surface with whitish pubescence, not obliterating integument; on metasternum, in front of mesocoxal cavities and mesosternal process, narrow band of white, dense pubescence. Scutellum with sparse white and yellowish brown pubescence. Elytra. Moderately coarsely, abundantly punctate; elongate, with lateral sides sub-parallel at basal two-thirds; apex narrow, individually rounded; short, elongate band of yellowish brown pubescence on each side of scutellum, internally margined with white; above humeri, small spot of yellowish brown pubescence; remaining surface of basal two-thirds with white pubescence, forming designs (Fig. <xref ref-type="fig" rid="F1">1</xref>), but mostly glabrous; distal third with sinuous, wide band of yellowish brown pubescence, margined with white pubescence (Fig. <xref ref-type="fig" rid="F1">1</xref>).</p><fig id="F1" position="float" orientation="portrait"><label>Figures 1–6.</label><caption><p><bold>1–3</bold> <italic><tp:taxon-name><tp:taxon-name-part taxon-name-part-type="genus">Xenofrea</tp:taxon-name-part> <tp:taxon-name-part taxon-name-part-type="species">wappesi</tp:taxon-name-part></tp:taxon-name></italic>, holotype male: <bold>1</bold> dorsal habitus <bold>2</bold> ventral habitus <bold>3</bold> lateral habitus <bold>4–6</bold> <italic><tp:taxon-name><tp:taxon-name-part taxon-name-part-type="genus">Anobrium</tp:taxon-name-part> <tp:taxon-name-part taxon-name-part-type="species">wappesi</tp:taxon-name-part></tp:taxon-name></italic>, holotype female: <bold>4</bold> dorsal habitus <bold>5</bold> ventral habitus <bold>6</bold> lateral habitus.</p></caption><graphic xmlns:xlink="http://www.w3.org/1999/xlink" xlink:href="zookeys-488-077-g001.jpg" position="float" orientation="portrait" xlink:type="simple" id="oo_40299.jpg"/></fig><p><italic>Abdomen.</italic> Urosternites finely, densely punctate; pubescence whitish, not obliterating integument; on urosternite I, between metacoxal cavities, narrow, dense, V-shaped band of white pubescence. Legs. Femora and tibiae with white, not dense pubescence. Club of metafemora not notably enlarged.</p><p><italic>Dimensions in mm</italic> (male/female). Total length, 6.05/7.05; length of prothorax at center, 1.30/1.60; anterior width of prothorax, 1.50/1.90; posterior width of prothorax, 1.55/1.80; humeral width, 2.25/2.75; elytral length, 4.55/5.25.</p><p><italic>Variability.</italic> Paratype female. Peduncle of meso- and metafemora dark-brown. Antennae as long as 1.6 times elytral length; reaching elytral apex at apex of antennomere IX.</p></tp:treatment-sec><tp:treatment-sec sec-type="Type material"><title>Type material.</title><p>Holotype male from BOLIVIA, <italic>Santa Cruz</italic>: Florida (4 km N Bermejo; Refugio los Volcanes; <named-content xmlns:xlink="http://www.w3.org/1999/xlink" content-type="dwc:verbatimCoordinates" xlink:type="simple">18°06'S / 63°36'W</named-content>; 1045–1350 m), 4–9.XII.2013, Wappes &amp; Skillman col. (MNKM). Paratype female, same data as holotype, except for: (1000–1200 m), 29.X.2011, Skillman &amp; Wappes col. (ACMT).</p></tp:treatment-sec><tp:treatment-sec sec-type="Remarks"><title>Remarks.</title><p><italic><tp:taxon-name><tp:taxon-name-part taxon-name-part-type="genus">Xenofrea</tp:taxon-name-part> <tp:taxon-name-part taxon-name-part-type="species">wappesi</tp:taxon-name-part></tp:taxon-name></italic> differs from <italic><tp:taxon-name><tp:taxon-name-part taxon-name-part-type="genus">Xenofrea</tp:taxon-name-part> <tp:taxon-name-part taxon-name-part-type="species">areolata</tp:taxon-name-part></tp:taxon-name></italic> Bates, 1885, <italic><tp:taxon-name><tp:taxon-name-part taxon-name-part-type="genus">Xenofrea</tp:taxon-name-part> <tp:taxon-name-part taxon-name-part-type="species">ocellata</tp:taxon-name-part></tp:taxon-name></italic> Tavakilian &amp; Néouze, 2006, and <italic><tp:taxon-name><tp:taxon-name-part taxon-name-part-type="genus">Xenofrea</tp:taxon-name-part> <tp:taxon-name-part taxon-name-part-type="species">punctata</tp:taxon-name-part></tp:taxon-name></italic> Galileo &amp; Martins, 2005 as follows: body distinctly narrower; central area of pronotum with sparse, white pubescence; basal two-thirds of elytra mostly with white, narrow bands of pubescence. In <italic><tp:taxon-name><tp:taxon-name-part taxon-name-part-type="genus">Xenofrea</tp:taxon-name-part> <tp:taxon-name-part taxon-name-part-type="species">areolata</tp:taxon-name-part></tp:taxon-name></italic> and <italic><tp:taxon-name><tp:taxon-name-part taxon-name-part-type="genus">Xenofrea</tp:taxon-name-part> <tp:taxon-name-part taxon-name-part-type="species">punctata</tp:taxon-name-part></tp:taxon-name></italic> the body is wider (mainly in <italic><tp:taxon-name><tp:taxon-name-part taxon-name-part-type="genus">Xenofrea</tp:taxon-name-part> <tp:taxon-name-part taxon-name-part-type="species">areolata</tp:taxon-name-part></tp:taxon-name></italic>), the central area of pronotum has a band of orange pubescence, and the basal two-thirds of elytra has wide bands of orange pubescence. <italic><tp:taxon-name><tp:taxon-name-part taxon-name-part-type="genus">Xenofrea</tp:taxon-name-part> <tp:taxon-name-part taxon-name-part-type="species">wappesi</tp:taxon-name-part></tp:taxon-name></italic> also differs from <italic><tp:taxon-name><tp:taxon-name-part taxon-name-part-type="genus">Xenofrea</tp:taxon-name-part> <tp:taxon-name-part taxon-name-part-type="species">punctata</tp:taxon-name-part></tp:taxon-name></italic> and <italic><tp:taxon-name><tp:taxon-name-part taxon-name-part-type="genus">Xenofrea</tp:taxon-name-part> <tp:taxon-name-part taxon-name-part-type="species">ocellata</tp:taxon-name-part></tp:taxon-name></italic> by the punctures on elytra distinctly smaller. It can be distinguished from <italic><tp:taxon-name><tp:taxon-name-part taxon-name-part-type="genus">Xenofrea</tp:taxon-name-part> <tp:taxon-name-part taxon-name-part-type="species">basitriangularis</tp:taxon-name-part></tp:taxon-name></italic> Néouze &amp; Tavakilian, 2005, <italic><tp:taxon-name><tp:taxon-name-part taxon-name-part-type="genus">Xenofrea</tp:taxon-name-part> <tp:taxon-name-part taxon-name-part-type="species">berkovae</tp:taxon-name-part></tp:taxon-name></italic> Néouze &amp; Tavakilian, 2005, <italic><tp:taxon-name><tp:taxon-name-part taxon-name-part-type="genus">Xenofrea</tp:taxon-name-part> <tp:taxon-name-part taxon-name-part-type="species">morvanae</tp:taxon-name-part></tp:taxon-name></italic> Néouze &amp; Tavakilian, 2005, and <italic><tp:taxon-name><tp:taxon-name-part taxon-name-part-type="genus">Xenofrea</tp:taxon-name-part> <tp:taxon-name-part taxon-name-part-type="species">murina</tp:taxon-name-part></tp:taxon-name></italic> Néouze &amp; Tavakilian, 2005 mainly by the antennae, which are distinctly shorter (in males, surpassing the elytral apex by two segments). In males of <italic><tp:taxon-name><tp:taxon-name-part taxon-name-part-type="genus">Xenofrea</tp:taxon-name-part> <tp:taxon-name-part taxon-name-part-type="species">basitriangularis</tp:taxon-name-part></tp:taxon-name></italic>, <italic><tp:taxon-name><tp:taxon-name-part taxon-name-part-type="genus">Xenofrea</tp:taxon-name-part> <tp:taxon-name-part taxon-name-part-type="species">berkovae</tp:taxon-name-part></tp:taxon-name></italic>, <italic><tp:taxon-name><tp:taxon-name-part taxon-name-part-type="genus">Xenofrea</tp:taxon-name-part> <tp:taxon-name-part taxon-name-part-type="species">morvanae</tp:taxon-name-part></tp:taxon-name></italic> and <italic><tp:taxon-name><tp:taxon-name-part taxon-name-part-type="genus">Xenofrea</tp:taxon-name-part> <tp:taxon-name-part taxon-name-part-type="species">murina</tp:taxon-name-part></tp:taxon-name></italic>, the antennae surpass the elytral apex by more than three segments.</p></tp:treatment-sec></tp:taxon-treatment>
