# Supplementary material for: Five new Lamiinae (Coleoptera, Cerambycidae) from Bolivia in honor of James E. Wappes
Source: Zookeys. 2015 Mar 19;(488):77–89. doi: 10.3897/zookeys.488.9060 (PMC4389125; doi:10.3897/zookeys.488.9060)
Supplement: XML Treatment for Anobrium wappesi [file zookeys.488.9060-treatment2.xml]

<!DOCTYPE tp:taxon-treatment
  PUBLIC "-//TaxonX//DTD Taxonomic Treatment Publishing DTD v0 20100105//EN" "tax-treatment-NSO.dtd">
<tp:taxon-treatment xmlns:tp="http://www.plazi.org/taxpub"><tp:treatment-meta><kwd-group><label>Taxon classification</label><kwd><named-content content-type="kingdom">Animalia</named-content></kwd><kwd><named-content content-type="order">Coleoptera</named-content></kwd><kwd><named-content content-type="family">Cerambycidae</named-content></kwd></kwd-group><mixed-citation publication-type="journal"><person-group><name><surname>Galileo</surname><given-names>Maria Helena M.</given-names></name><name><surname>Martins</surname><given-names>Ubirajara R.</given-names></name><name><surname>Santos-Silva</surname><given-names>Antonio</given-names></name></person-group><article-title>Five new <tp:taxon-name><tp:taxon-name-part taxon-name-part-type="subfamily">Lamiinae</tp:taxon-name-part></tp:taxon-name> (<tp:taxon-name><tp:taxon-name-part taxon-name-part-type="order">Coleoptera</tp:taxon-name-part></tp:taxon-name>, <tp:taxon-name><tp:taxon-name-part taxon-name-part-type="family">Cerambycidae</tp:taxon-name-part></tp:taxon-name>) from Bolivia in honor of James E. Wappes</article-title><source>Zookeys</source><day>19</day><month>3</month><year>2015</year><volume>2015</volume><issue>488</issue><fpage>77</fpage><lpage>89</lpage><pub-id pub-id-type="doi">10.3897/zookeys.488.9060</pub-id></mixed-citation></tp:treatment-meta><tp:nomenclature><tp:taxon-name>
                            <tp:taxon-name-part taxon-name-part-type="genus">Anobrium</tp:taxon-name-part>
                            <tp:taxon-name-part taxon-name-part-type="species">wappesi</tp:taxon-name-part>
                            <object-id xmlns:xlink="http://www.w3.org/1999/xlink" content-type="zoobank" xlink:type="simple">http://zoobank.org/E5546F1D-64CB-4BD7-835A-E7788F1E1943</object-id>
                        </tp:taxon-name><tp:taxon-status xmlns:xlink="http://www.w3.org/1999/xlink" xlink:type="simple">sp. n.</tp:taxon-status><xref ref-type="fig" rid="F1">Figs 4–6</xref><!--PageBreak--><!--PageBreak--></tp:nomenclature><tp:treatment-sec sec-type="Description"><title>Description.</title><p><italic>Holotype female.</italic> Color. Integument dark-brown; scape, pedicel, antennomeres III–V, and tarsi brown.</p><p><italic>Head.</italic> Frons coarsely, abundantly punctate; with short, sparse, white setae, interspersed with long, sparse, yellowish setae. Area between antennal tubercles and posterior edge of upper eye lobes coarsely punctate (punctures confluent towards frons); setae as on frons. Area between upper eye lobes and anterior edge of prothorax finely, sparsely punctate, with very short, sparse white setae. Coronal suture distinct from clypeus to anterior edge of prothorax. Area behind lower eye lobes microsculptured, with long, sparse, yellowish setae close to eye. Distance between upper eye lobes, in frontal view, equal to 0.35 times length of scape; distance between lower eye lobes equal to 0.70 times length of scape. Antennae as long as 1.25 times elytral length; reaching distal sixth of elytra; scape and pedicel with short, sparse white setae, interspersed with long, yellowish setae, mainly ventrally; antennomeres III–VII with short, sparse white setae, interspersed with long, yellowish and brownish setae; antennomeres VIII–XI with short brownish setae, interspersed with long brownish setae; antennal formula based on antennomere III: scape = 0.85; pedicel = 0.26; IV = 0.79; V = 0.70; VI = 0.68; VII = 0.62; VIII = 0.56; IX = 0.53; X = 0.53; XI = 0.56.</p><p><italic>Thorax.</italic> Prothorax cylindrical, approximately equally long as wide; lateral sides slightly rounded, without tubercles. Pronotum coarsely, moderately abundantly punctate; centrally, from base to apex, with band of white, short setae, with wide band of very sparse, white setae on each side; laterally with short, moderately abundant white setae; whole surface with long, sparse, yellowish setae. Lateral sides of prothorax with moderately sparse, white setae interspersed with long, sparse yellowish setae. Pro- and mesosternum with short, sparse, white setae interspersed with long, sparse yellowish setae. Metasternum with moderately abundant, white setae, interspersed with long, sparse, white and yellowish setae. Elytra. Moderately coarsely, abundantly punctate (punctures finer, sparser towards apex); with moderately abundant, white setae interspersed with long, yellowish setae; apices together rounded.</p><p><italic>Abdomen.</italic> Urosternites shallowly, sparsely punctate; with sparse, white setae interspersed with long, yellowish setae; apex of urosternite V emarginate.</p><p><italic>Legs.</italic> Femora with sparse, white setae interspersed with long, yellowish setae. Tibiae with moderately abundant, long, yellowish setae (mainly towards apex), sparse, short, white setae at base.</p><p><italic>Dimensions in mm</italic> (female). Total length, 6.20; length of prothorax at center, 1.20; anterior width of prothorax, 1.00; posterior width of prothorax, 1.10; humeral width, 1.65; elytral length, 4.50.</p><!--PageBreak--></tp:treatment-sec><tp:treatment-sec sec-type="Type material"><title>Type material.</title><p>Holotype female from BOLIVIA, <italic>Santa Cruz</italic>: Potrerillo del Guenda (Snake farm; 400m; <named-content xmlns:xlink="http://www.w3.org/1999/xlink" content-type="dwc:verbatimCoordinates" xlink:type="simple">17°40'S / 63°27'W</named-content>; 370–400 m), 14–16.X.2011, Skillman &amp; Wappes col. (MNKM).</p></tp:treatment-sec><tp:treatment-sec sec-type="Remarks"><title>Remarks.</title><!--PageBreak--><p><italic><tp:taxon-name><tp:taxon-name-part taxon-name-part-type="genus">Anobrium</tp:taxon-name-part> <tp:taxon-name-part taxon-name-part-type="species">wappesi</tp:taxon-name-part></tp:taxon-name></italic> differs from all other species in the genus by the absence of a tubercle at the lateral sides of the prothorax. It differs from <italic><tp:taxon-name><tp:taxon-name-part taxon-name-part-type="genus">Anobrium</tp:taxon-name-part> <tp:taxon-name-part taxon-name-part-type="species">fraterculum</tp:taxon-name-part></tp:taxon-name></italic> Galileo &amp; Martins, 2012 by the pronotum not microsculptured (pronotum distinctly microsculptured in <italic><tp:taxon-name><tp:taxon-name-part taxon-name-part-type="genus">Anobrium</tp:taxon-name-part> <tp:taxon-name-part taxon-name-part-type="species">fraterculum</tp:taxon-name-part></tp:taxon-name></italic>). It can be distinguished from <italic><tp:taxon-name><tp:taxon-name-part taxon-name-part-type="genus">Anobrium</tp:taxon-name-part> <tp:taxon-name-part taxon-name-part-type="species">oberthueri</tp:taxon-name-part></tp:taxon-name></italic> Belon, 1903 by the distinctly more abundant elytral pubescence (sparser in <italic><tp:taxon-name><tp:taxon-name-part taxon-name-part-type="genus">Anobrium</tp:taxon-name-part> <tp:taxon-name-part taxon-name-part-type="species">oberthueri</tp:taxon-name-part></tp:taxon-name></italic>), dark-brown elytra, femora, and tibiae (reddish-brown in <italic><tp:taxon-name><tp:taxon-name-part taxon-name-part-type="genus">Anobrium</tp:taxon-name-part> <tp:taxon-name-part taxon-name-part-type="species">oberthueri</tp:taxon-name-part></tp:taxon-name></italic>), and prothorax about as long as wide (distinctly longer than wide in <italic><tp:taxon-name><tp:taxon-name-part taxon-name-part-type="genus">Anobrium</tp:taxon-name-part> <tp:taxon-name-part taxon-name-part-type="species">oberthueri</tp:taxon-name-part></tp:taxon-name></italic>).</p><p>Although the general appearance of <italic><tp:taxon-name><tp:taxon-name-part taxon-name-part-type="genus">Anobrium</tp:taxon-name-part> <tp:taxon-name-part taxon-name-part-type="species">wappesi</tp:taxon-name-part></tp:taxon-name></italic> be more similar to that of <italic><tp:taxon-name><tp:taxon-name-part taxon-name-part-type="genus">Anobrium</tp:taxon-name-part> <tp:taxon-name-part taxon-name-part-type="species">fasciatum</tp:taxon-name-part></tp:taxon-name></italic> Galileo &amp; Martins, 2002, it can be included in the alternative of couplet “7”, from <xref ref-type="bibr" rid="B3">Galileo and Martins (2002)</xref> (translated; modified):</p><table-wrap content-type="key" position="anchor" orientation="portrait"><table rules="all"><tbody><tr><td rowspan="1" colspan="1">7(6)</td><td rowspan="1" colspan="1">Vertex and pronotum without haloed punctures; center of pronotum without microsculpture. Bolivia, Brazil (Rondônia, Pará, Mato Grosso, Minas Gerais</td><td rowspan="1" colspan="1"><bold><italic><tp:taxon-name><tp:taxon-name-part taxon-name-part-type="genus">Anobrium</tp:taxon-name-part> <tp:taxon-name-part taxon-name-part-type="species">oberthueri</tp:taxon-name-part></tp:taxon-name></italic> Belon, 1903</bold></td></tr><tr><td rowspan="1" colspan="1">–</td><td rowspan="1" colspan="1">Vertex and pronotum with haloed punctures; center of pronotum microsculptured</td><td rowspan="1" colspan="1"><bold>7</bold>’</td></tr><tr><td rowspan="1" colspan="1">7’(7)</td><td rowspan="1" colspan="1">Lateral sides of prothorax with distinct tubercle. Brazil (São Paulo, Rio Grande do Sul)</td><td rowspan="1" colspan="1"><bold><italic><tp:taxon-name><tp:taxon-name-part taxon-name-part-type="genus">Anobrium</tp:taxon-name-part> <tp:taxon-name-part taxon-name-part-type="species">fraterculum</tp:taxon-name-part></tp:taxon-name></italic> Galileo &amp; Martins, 2002</bold></td></tr><tr><td rowspan="1" colspan="1">–</td><td rowspan="1" colspan="1">Lateral sides of prothorax unarmed. Bolivia (Santa Cruz)</td><td rowspan="1" colspan="1"><bold><italic><tp:taxon-name><tp:taxon-name-part taxon-name-part-type="genus">Anobrium</tp:taxon-name-part> <tp:taxon-name-part taxon-name-part-type="species">wappesi</tp:taxon-name-part></tp:taxon-name></italic> sp. n.</bold></td></tr></tbody></table></table-wrap></tp:treatment-sec><tp:treatment-sec sec-type="Note"><title>Note.</title><p><xref ref-type="bibr" rid="B1">Belon (1903)</xref> described his species of <italic><tp:taxon-name><tp:taxon-name-part taxon-name-part-type="genus">Anobrium</tp:taxon-name-part></tp:taxon-name></italic> as <italic><tp:taxon-name><tp:taxon-name-part taxon-name-part-type="genus">Anobrium</tp:taxon-name-part> <tp:taxon-name-part taxon-name-part-type="species">oberthüri</tp:taxon-name-part></tp:taxon-name></italic>. The specific epithet was emended to <italic><tp:taxon-name><tp:taxon-name-part taxon-name-part-type="genus">Anobrium</tp:taxon-name-part> <tp:taxon-name-part taxon-name-part-type="species">oberthuri</tp:taxon-name-part></tp:taxon-name></italic> by <xref ref-type="bibr" rid="B5">Monné (1993)</xref>. However, according to ICZN (1999: Article 32.5.2.1), the correct spelling of the name should be <italic><tp:taxon-name><tp:taxon-name-part taxon-name-part-type="genus">Anobrium</tp:taxon-name-part> <tp:taxon-name-part taxon-name-part-type="species">oberthueri</tp:taxon-name-part></tp:taxon-name></italic>. Moreover, the species description has been cited as having been published in 1902. However, according to the Bulletin de la Société Entomologique de France, issue number 20 (“Dates d’apparition des numéros du Bulletin de 1902”), in which the species was described, was distributed on 22<sup>nd</sup> January 1903.</p></tp:treatment-sec><tp:treatment-sec><!--Section generated to contain objects referenced in tp:taxon-treatment.--><fig id="F1" position="float" orientation="portrait"><label>Figures 1–6.</label><caption><p><bold>1–3</bold> <italic><tp:taxon-name><tp:taxon-name-part taxon-name-part-type="genus">Xenofrea</tp:taxon-name-part> <tp:taxon-name-part taxon-name-part-type="species">wappesi</tp:taxon-name-part></tp:taxon-name></italic>, holotype male: <bold>1</bold> dorsal habitus <bold>2</bold> ventral habitus <bold>3</bold> lateral habitus <bold>4–6</bold> <italic><tp:taxon-name><tp:taxon-name-part taxon-name-part-type="genus">Anobrium</tp:taxon-name-part> <tp:taxon-name-part taxon-name-part-type="species">wappesi</tp:taxon-name-part></tp:taxon-name></italic>, holotype female: <bold>4</bold> dorsal habitus <bold>5</bold> ventral habitus <bold>6</bold> lateral habitus.</p></caption><graphic xmlns:xlink="http://www.w3.org/1999/xlink" xlink:href="zookeys-488-077-g001.jpg" position="float" orientation="portrait" xlink:type="simple" id="oo_40299.jpg"/></fig></tp:treatment-sec><ref-list><ref id="B3"><mixed-citation xmlns:xlink="http://www.w3.org/1999/xlink" xlink:type="simple"><person-group><name name-style="western"><surname>Galileo</surname><given-names>MHM</given-names></name><name name-style="western"><surname>Martins</surname><given-names>UR</given-names></name></person-group> (<year>2002</year>) <article-title>Gêneros de <tp:taxon-name><tp:taxon-name-part taxon-name-part-type="tribe">Pteropliini</tp:taxon-name-part></tp:taxon-name> semelhantes a <italic><tp:taxon-name><tp:taxon-name-part taxon-name-part-type="genus">Trichepectasis</tp:taxon-name-part></tp:taxon-name></italic> Breuning, 1940 (<tp:taxon-name><tp:taxon-name-part taxon-name-part-type="order">Coleoptera</tp:taxon-name-part></tp:taxon-name>, <tp:taxon-name><tp:taxon-name-part taxon-name-part-type="family">Cerambycidae</tp:taxon-name-part></tp:taxon-name>, <tp:taxon-name><tp:taxon-name-part taxon-name-part-type="subfamily">Lamiinae</tp:taxon-name-part></tp:taxon-name>).</article-title><source>Papéis Avulsos de Zoologia</source><volume>42</volume>(<issue>2</issue>): <fpage>13</fpage>–<lpage>30</lpage>.</mixed-citation></ref><ref id="B1"><mixed-citation xmlns:xlink="http://www.w3.org/1999/xlink" xlink:type="simple"><person-group><name name-style="western"><surname>Belon</surname><given-names>PMJ</given-names></name></person-group> (<year>1903</year>) <article-title>Description d’un longicorne inédit de Bolivie (Co.).</article-title><source>Bulletin de la Société Entomologique de France</source><volume>2</volume>(<issue>20</issue>): <fpage>333</fpage>–<lpage>334</lpage>.</mixed-citation></ref><ref id="B5"><mixed-citation xmlns:xlink="http://www.w3.org/1999/xlink" xlink:type="simple"><person-group><name name-style="western"><surname>Monné</surname><given-names>MA</given-names></name></person-group> (<year>1993</year>) <source>Catalogue of the <tp:taxon-name><tp:taxon-name-part taxon-name-part-type="family">Cerambycidae</tp:taxon-name-part></tp:taxon-name> (<tp:taxon-name><tp:taxon-name-part taxon-name-part-type="order">Coleoptera</tp:taxon-name-part></tp:taxon-name>) of the western hemisphere. Part VI. Subfamily <tp:taxon-name><tp:taxon-name-part taxon-name-part-type="subfamily">Cerambycinae</tp:taxon-name-part></tp:taxon-name>: <tp:taxon-name><tp:taxon-name-part taxon-name-part-type="tribe">Eligmodermini</tp:taxon-name-part></tp:taxon-name>, <tp:taxon-name><tp:taxon-name-part taxon-name-part-type="tribe">Callidiopini</tp:taxon-name-part></tp:taxon-name>, <tp:taxon-name><tp:taxon-name-part taxon-name-part-type="tribe">Curiini</tp:taxon-name-part></tp:taxon-name>, <tp:taxon-name><tp:taxon-name-part taxon-name-part-type="tribe">Graciliini</tp:taxon-name-part></tp:taxon-name>, <tp:taxon-name><tp:taxon-name-part taxon-name-part-type="tribe">Obriini</tp:taxon-name-part></tp:taxon-name>, <tp:taxon-name><tp:taxon-name-part taxon-name-part-type="tribe">Hyboderini</tp:taxon-name-part></tp:taxon-name>, <tp:taxon-name><tp:taxon-name-part taxon-name-part-type="tribe">Eumichthini</tp:taxon-name-part></tp:taxon-name>, <tp:taxon-name><tp:taxon-name-part taxon-name-part-type="tribe">Phlyctaenodini</tp:taxon-name-part></tp:taxon-name>, <tp:taxon-name><tp:taxon-name-part taxon-name-part-type="tribe">Holopterini</tp:taxon-name-part></tp:taxon-name>, <tp:taxon-name><tp:taxon-name-part taxon-name-part-type="tribe">Stenoderini</tp:taxon-name-part></tp:taxon-name>, <tp:taxon-name><tp:taxon-name-part taxon-name-part-type="tribe">Pseudocephalini</tp:taxon-name-part></tp:taxon-name>, <tp:taxon-name><tp:taxon-name-part taxon-name-part-type="tribe">Bimiini</tp:taxon-name-part></tp:taxon-name></source>. <publisher-name>Sociedade Brasileira de Entomologia</publisher-name>, <publisher-loc>São Paulo</publisher-loc>, <fpage>1</fpage>–<lpage>74</lpage>.</mixed-citation></ref></ref-list></tp:taxon-treatment>
