# Supplementary material for: Five new Lamiinae (Coleoptera, Cerambycidae) from Bolivia in honor of James E. Wappes
Source: Zookeys. 2015 Mar 19;(488):77–89. doi: 10.3897/zookeys.488.9060 (PMC4389125; doi:10.3897/zookeys.488.9060)
Supplement: XML Treatment for Cotycicuiara wappesi [file zookeys.488.9060-treatment3.xml]

<!DOCTYPE tp:taxon-treatment
  PUBLIC "-//TaxonX//DTD Taxonomic Treatment Publishing DTD v0 20100105//EN" "tax-treatment-NSO.dtd">
<tp:taxon-treatment xmlns:tp="http://www.plazi.org/taxpub"><tp:treatment-meta><kwd-group><label>Taxon classification</label><kwd><named-content content-type="kingdom">Animalia</named-content></kwd><kwd><named-content content-type="order">Coleoptera</named-content></kwd><kwd><named-content content-type="family">Cerambycidae</named-content></kwd></kwd-group><mixed-citation publication-type="journal"><person-group><name><surname>Galileo</surname><given-names>Maria Helena M.</given-names></name><name><surname>Martins</surname><given-names>Ubirajara R.</given-names></name><name><surname>Santos-Silva</surname><given-names>Antonio</given-names></name></person-group><article-title>Five new <tp:taxon-name><tp:taxon-name-part taxon-name-part-type="subfamily">Lamiinae</tp:taxon-name-part></tp:taxon-name> (<tp:taxon-name><tp:taxon-name-part taxon-name-part-type="order">Coleoptera</tp:taxon-name-part></tp:taxon-name>, <tp:taxon-name><tp:taxon-name-part taxon-name-part-type="family">Cerambycidae</tp:taxon-name-part></tp:taxon-name>) from Bolivia in honor of James E. Wappes</article-title><source>Zookeys</source><day>19</day><month>3</month><year>2015</year><volume>2015</volume><issue>488</issue><fpage>77</fpage><lpage>89</lpage><pub-id pub-id-type="doi">10.3897/zookeys.488.9060</pub-id></mixed-citation></tp:treatment-meta><tp:nomenclature><tp:taxon-name>
                            <tp:taxon-name-part taxon-name-part-type="genus">Cotycicuiara</tp:taxon-name-part>
                            <tp:taxon-name-part taxon-name-part-type="species">wappesi</tp:taxon-name-part>
                            <object-id xmlns:xlink="http://www.w3.org/1999/xlink" content-type="zoobank" xlink:type="simple">http://zoobank.org/D9340A3F-9482-4824-9855-6B8CC6C3D454</object-id>
                        </tp:taxon-name><tp:taxon-status xmlns:xlink="http://www.w3.org/1999/xlink" xlink:type="simple">sp. n.</tp:taxon-status><xref ref-type="fig" rid="F2">Figs 7–9</xref></tp:nomenclature><tp:treatment-sec sec-type="Description"><title>Description.</title><p><italic>Holotype male.</italic> Color. Integument dark-brown; about distal half of labrum and palpi reddish-brown.</p><p><italic>Head.</italic> Frons, vertex and antennal tubercles finely, abundantly punctate; pubescence yellowish white (more whitish depending on angle of incidence of light), almost obliterating integument; with some long, dark setae close to lower eye lobes. Coronal suture distinct from clypeus to approximately middle of upper eye lobes. Area between eyes and antennal socket with narrow, dense, yellowish white band of pubescence. Area behind upper eye lobes finely, densely punctate; with dense band of yellowish white pubescence close to eyes, less dense towards prothoracic margin. Area behind lower eye lobes finely, abundantly punctate; with band of yellowish white pubescence close to eyes, enlarged towards gena, glabrous towards prothoracic margin. Genae with dense yellowish white pubescence, except for narrow distal band and area under lower eye lobes with sparse pubescence; with sparse, long, dark setae. Distance between upper eye lobes equal to 0.15 times length of scape; distance between lower eye lobes equal to 0.65 times length of scape. Antennae as long as 1.8 times elytral length; reaching elytral apex at apex of antennomere VIII; scape, pedicel and antennomeres III–VIII with yellowish white pubescence, not obliterating integument; antennal formula based on antennomere III: scape = 0.79; pedicel = 0.28; IV = 1.01; V = 0.82; VI = 0.73; VII = 0.66; VIII = 0.57; IX = 0.58; X = 0.54; XI = 0.47.</p><p><italic>Thorax.</italic> Pronotum moderately coarsely, abundantly punctate; pubescence yellowish white, mixed with yellowish brown pubescence; with very sparse, long, dark setae near posterolateral angles. Lateral sides of prothorax with conical tubercle at about middle; pubescence (somewhat denser close to anterior margin) and sculpture as on pronotum. Ventral surface with yellowish white pubescence (more whitish depending on angle of incidence of light), not obliterating integument, denser in narrow band on metasternum close to mesocoxal cavities and apex of mesosternal process. Scutellum with yellowish white pubescence. Elytra. Moderately coarsely, abundantly punctate on basal third, gradually sparser towards apex; pubescence (Fig. <xref ref-type="fig" rid="F2">7</xref>) whitish, mixed with brownish pubescence; on basal two-thirds, moderately wide band of yellowish brown pubescence around suture; on each side of basal quarter, well-marked, slightly raised gibbosity, adjacent to transverse, slightly marked depression; elytral apex sub-truncate.</p><fig id="F2" position="float" orientation="portrait"><label>Figures 7–12.</label><caption><p><bold>7–9</bold> <italic><tp:taxon-name><tp:taxon-name-part taxon-name-part-type="genus">Cotycicuiara</tp:taxon-name-part> <tp:taxon-name-part taxon-name-part-type="species">wappesi</tp:taxon-name-part></tp:taxon-name></italic>, holotype male: <bold>7</bold> dorsal habitus <bold>8</bold> ventral habitus <bold>9</bold> lateral habitus <bold>10–12</bold> <italic><tp:taxon-name><tp:taxon-name-part taxon-name-part-type="genus">Nesozineus</tp:taxon-name-part> <tp:taxon-name-part taxon-name-part-type="species">wappesi</tp:taxon-name-part></tp:taxon-name></italic>, holotype female: <bold>10</bold> lateral habitus <bold>11</bold> dorsal habitus <bold>12</bold> ventral habitus.</p></caption><graphic xmlns:xlink="http://www.w3.org/1999/xlink" xlink:href="zookeys-488-077-g002.jpg" position="float" orientation="portrait" xlink:type="simple" id="oo_40300.jpg"/></fig><p><italic>Abdomen.</italic> Urosternites with dense, yellowish white pubescence (more whitish depending on angle of incidence of light), almost obliterating integument. Legs. Femora and tibiae with yellowish white pubescence; length of metatarsomere V equal to 0.75 times II–III together.</p><p><italic>Dimensions in mm</italic> (holotype/male). Total length, 8.40/8.35–8.50; length of prothorax at center, 1.75/1.55–1.60; anterior width of prothorax, 1.80/1.85–2.05; posterior width of prothorax, 1.95/1.95–1.95; largest width of prothorax, 2.4/2.20–2.50; humeral width, 2.95/3.00–3.10; elytral length, 6.10/6.20–6.20.</p></tp:treatment-sec><tp:treatment-sec sec-type="Type material"><title>Type material.</title><p>Holotype male from BOLIVIA, <italic>Santa Cruz</italic>: Potrerillo del Guenda (Snake farm; <named-content xmlns:xlink="http://www.w3.org/1999/xlink" content-type="dwc:verbatimCoordinates" xlink:type="simple">17° 40’ 15” S; 63° 27’ 26” W</named-content> 400 m), 14-23-30.X.2013, Wappes &amp; Kuckartz col. (MNKM). Paratypes – BOLIVIA, <italic>Santa Cruz</italic>: 83 km N Camiri (900 m, Road to Itai, 6–8 km E Highway 9; <named-content xmlns:xlink="http://www.w3.org/1999/xlink" content-type="dwc:verbatimCoordinates" xlink:type="simple">19° 19’ S; 63°25'W</named-content>), 2 males, 4–5.XII.2012, Skillman, Wappes &amp; Bonaso col. (ACMT, MZSP).</p></tp:treatment-sec><tp:treatment-sec sec-type="Remarks"><title>Remarks.</title><p><italic><tp:taxon-name><tp:taxon-name-part taxon-name-part-type="genus">Cotycicuiara</tp:taxon-name-part> <tp:taxon-name-part taxon-name-part-type="species">wappesi</tp:taxon-name-part></tp:taxon-name></italic> differs from <italic><tp:taxon-name><tp:taxon-name-part taxon-name-part-type="genus">Cotycicuiara</tp:taxon-name-part> <tp:taxon-name-part taxon-name-part-type="species">acuminata</tp:taxon-name-part></tp:taxon-name></italic> Galileo &amp; Martins, 2012 as follows: elytral apex sub-truncate (distinctly acuminate in <italic><tp:taxon-name><tp:taxon-name-part taxon-name-part-type="genus">Cotycicuiara</tp:taxon-name-part> <tp:taxon-name-part taxon-name-part-type="species">acuminata</tp:taxon-name-part></tp:taxon-name></italic>); pronotum abundantly punctate (mostly impunctate in <italic><tp:taxon-name><tp:taxon-name-part taxon-name-part-type="genus">Cotycicuiara</tp:taxon-name-part> <tp:taxon-name-part taxon-name-part-type="species">acuminata</tp:taxon-name-part></tp:taxon-name></italic>); elytra with whitish pubescence occupying large areas (mostly yellowish brown in <italic><tp:taxon-name><tp:taxon-name-part taxon-name-part-type="genus">Cotycicuiara</tp:taxon-name-part> <tp:taxon-name-part taxon-name-part-type="species">acuminata</tp:taxon-name-part></tp:taxon-name></italic>). It can be distinguished from <italic><tp:taxon-name><tp:taxon-name-part taxon-name-part-type="genus">Cotycicuiara</tp:taxon-name-part> <tp:taxon-name-part taxon-name-part-type="species">chionea</tp:taxon-name-part></tp:taxon-name></italic> Martins &amp; Galileo, 2010 by its humeral width, equal to approximately 1.2 times the largest width of head (approximately 1.7 times the largest width of the head in <italic><tp:taxon-name><tp:taxon-name-part taxon-name-part-type="genus">Cotycicuiara</tp:taxon-name-part> <tp:taxon-name-part taxon-name-part-type="species">chionea</tp:taxon-name-part></tp:taxon-name></italic>), and elytral pubescence not forming notably dense spots (which occur in <italic><tp:taxon-name><tp:taxon-name-part taxon-name-part-type="genus">Cotycicuiara</tp:taxon-name-part> <tp:taxon-name-part taxon-name-part-type="species">chionea</tp:taxon-name-part></tp:taxon-name></italic>).</p><p><italic><tp:taxon-name><tp:taxon-name-part taxon-name-part-type="genus">Cotycicuiara</tp:taxon-name-part> <tp:taxon-name-part taxon-name-part-type="species">wappesi</tp:taxon-name-part></tp:taxon-name></italic> can be included in the alternative of couplet “10”, from <xref ref-type="bibr" rid="B4">Martins and Galileo (2010)</xref>:</p><table-wrap content-type="key" position="anchor" orientation="portrait"><table rules="all"><tbody><tr><td rowspan="1" colspan="1">10’(9)</td><td rowspan="1" colspan="1">Elytral pubescence uniformly distributed on basal and distal half. Bolivia</td><td rowspan="1" colspan="1"><bold><italic><tp:taxon-name><tp:taxon-name-part taxon-name-part-type="genus">Cotycicuiara</tp:taxon-name-part> <tp:taxon-name-part taxon-name-part-type="species">wappesi</tp:taxon-name-part></tp:taxon-name></italic> sp. n.</bold></td></tr><tr><td rowspan="1" colspan="1">–</td><td rowspan="1" colspan="1">Elytral pubescence denser on basal half than on distal half</td><td rowspan="1" colspan="1"><bold>10</bold></td></tr><tr><td rowspan="1" colspan="1">10(10’)</td><td rowspan="1" colspan="1">Pronotum with wide central longitudinal band of yellowish pubescence and sides with white pubescence; anterior half of elytra covered by white pubescence, except on contrasting punctures; posterior half with several spots of white pubescence. Brazil (Minas Gerais, Espírito Santo</td><td rowspan="1" colspan="1"><bold><italic><tp:taxon-name><tp:taxon-name-part taxon-name-part-type="genus">Cotycicuiara</tp:taxon-name-part> <tp:taxon-name-part taxon-name-part-type="species">nivaria</tp:taxon-name-part></tp:taxon-name></italic> Martins &amp; Galileo, 2010</bold></td></tr><tr><td rowspan="1" colspan="1">–</td><td rowspan="1" colspan="1">Pronotum completely covered with white pubescence; elytra with a narrow white basal area, bordered posteriorly by a transverse less pubescent area, and with irregular white spots on the remaining surface. Brazil (Minas Gerais, Rio de Janeiro)</td><td rowspan="1" colspan="1"><bold><italic><tp:taxon-name><tp:taxon-name-part taxon-name-part-type="genus">Cotycicuiara</tp:taxon-name-part> <tp:taxon-name-part taxon-name-part-type="species">chionea</tp:taxon-name-part></tp:taxon-name></italic> Martins &amp; Galileo, 2010</bold></td></tr></tbody></table></table-wrap></tp:treatment-sec><ref-list><ref id="B4"><mixed-citation xmlns:xlink="http://www.w3.org/1999/xlink" xlink:type="simple"><person-group><name name-style="western"><surname>Martins</surname><given-names>UR</given-names></name><name name-style="western"><surname>Galileo</surname><given-names>MHM</given-names></name></person-group> (<year>2010</year>) <article-title>New species of the genus <italic><tp:taxon-name><tp:taxon-name-part taxon-name-part-type="genus">Cotycicuiara</tp:taxon-name-part></tp:taxon-name></italic> Galileo &amp; Martins, 2008 (<tp:taxon-name><tp:taxon-name-part taxon-name-part-type="family">Cerambycidae</tp:taxon-name-part></tp:taxon-name>, <tp:taxon-name><tp:taxon-name-part taxon-name-part-type="subfamily">Lamiinae</tp:taxon-name-part></tp:taxon-name>, <tp:taxon-name><tp:taxon-name-part taxon-name-part-type="tribe">Desmiphorini</tp:taxon-name-part></tp:taxon-name>).</article-title><source><tp:taxon-name><tp:taxon-name-part taxon-name-part-type="class">Insecta</tp:taxon-name-part></tp:taxon-name> Mundi</source><volume>134</volume>: <fpage>1</fpage>–<lpage>6</lpage>.</mixed-citation></ref></ref-list></tp:taxon-treatment>
