# Supplementary material for: Five new Lamiinae (Coleoptera, Cerambycidae) from Bolivia in honor of James E. Wappes
Source: Zookeys. 2015 Mar 19;(488):77–89. doi: 10.3897/zookeys.488.9060 (PMC4389125; doi:10.3897/zookeys.488.9060)
Supplement: XML Treatment for Nesozineus wappesi [file zookeys.488.9060-treatment4.xml]

<!DOCTYPE tp:taxon-treatment
  PUBLIC "-//TaxonX//DTD Taxonomic Treatment Publishing DTD v0 20100105//EN" "tax-treatment-NSO.dtd">
<tp:taxon-treatment xmlns:tp="http://www.plazi.org/taxpub"><tp:treatment-meta><kwd-group><label>Taxon classification</label><kwd><named-content content-type="kingdom">Animalia</named-content></kwd><kwd><named-content content-type="order">Coleoptera</named-content></kwd><kwd><named-content content-type="family">Cerambycidae</named-content></kwd></kwd-group><mixed-citation publication-type="journal"><person-group><name><surname>Galileo</surname><given-names>Maria Helena M.</given-names></name><name><surname>Martins</surname><given-names>Ubirajara R.</given-names></name><name><surname>Santos-Silva</surname><given-names>Antonio</given-names></name></person-group><article-title>Five new <tp:taxon-name><tp:taxon-name-part taxon-name-part-type="subfamily">Lamiinae</tp:taxon-name-part></tp:taxon-name> (<tp:taxon-name><tp:taxon-name-part taxon-name-part-type="order">Coleoptera</tp:taxon-name-part></tp:taxon-name>, <tp:taxon-name><tp:taxon-name-part taxon-name-part-type="family">Cerambycidae</tp:taxon-name-part></tp:taxon-name>) from Bolivia in honor of James E. Wappes</article-title><source>Zookeys</source><day>19</day><month>3</month><year>2015</year><volume>2015</volume><issue>488</issue><fpage>77</fpage><lpage>89</lpage><pub-id pub-id-type="doi">10.3897/zookeys.488.9060</pub-id></mixed-citation></tp:treatment-meta><tp:nomenclature><tp:taxon-name>
                            <tp:taxon-name-part taxon-name-part-type="genus">Nesozineus</tp:taxon-name-part>
                            <tp:taxon-name-part taxon-name-part-type="species">wappesi</tp:taxon-name-part>
                            <object-id xmlns:xlink="http://www.w3.org/1999/xlink" content-type="zoobank" xlink:type="simple">http://zoobank.org/B76DAACE-DFA4-4961-A1AC-19978DBBFD30</object-id>
                        </tp:taxon-name><tp:taxon-status xmlns:xlink="http://www.w3.org/1999/xlink" xlink:type="simple">sp. n.</tp:taxon-status><xref ref-type="fig" rid="F2">Figs 10–12</xref><!--PageBreak--><!--PageBreak--><!--PageBreak--></tp:nomenclature><tp:treatment-sec sec-type="Description"><title>Description.</title><p><italic>Holotype female.</italic> Color. Integument black; peduncle of femora partially dark-brown; pro- and mesosternal process brown; basal projection of urosternite I reddish-brown. General pubescence grayish-white.</p><!--PageBreak--><p><italic>Head.</italic> Frons, vertex and antennal tubercles microsculptured; pubescence abundant but not obliterating integument. Coronal suture distinct from clypeus to anterior edge of prothorax. Area behind eyes microsculptured; pubescence denser close to eyes than towards prothoracic margin. Genae microsculptured, sparsely pubescent. Distance between upper eye lobes equal to 0.35 times length of scape; distance between lower eye lobes, in frontal view, equal to 0.65 times length of scape. Antennae as long as 1.65 times elytral length; reaching elytral apex at middle of antennomere IX; scape, pedicel and basal half of antennomeres III–IV with sparse, grayish-white pubescence; antennomeres III–IV enlarged at distal inner side; antennal formula based on antennomere III: scape = 0.82; pedicel = 0.22; IV = 0.98; V = 0.52; VI = 0.50; VII = 0.47; VIII = 0.47; IX = 0.42; X = 0.45; XI = 0.50.</p><p><italic>Thorax.</italic> Pronotum finely, abundantly punctate; pubescence moderately abundant, not obliterating integument; disc slightly convex, slightly depressed on each side of basal quarter. Sides of prothorax with distinct, conical tubercle at basal half; tumid close to lateroanterior angles; punctures closer than on pronotum; pubescence dense in wide band close to anterior margin, sparser towards posterior margin. Ventral side with moderately dense pubescence, not totally obliterating integument. Scutellum laterally pubescent, glabrous in wide central area. Elytra. Coarse, abundantly punctate; with wide, curve depression from near humerus to apex of middle third (deep on basal third), together on elytra forming X-like; discal sides at distal third tumid (not reaching apex), and the vertical lateral side somewhat depressed; apex moderately narrow, individually rounded; pubescence laterally sub-aligned in rows.</p><p><italic>Abdomen.</italic> Urosternites laterally pubescent, centrally with pubescence distinctly sparser. Legs. Femora and tibiae with pubescence not dense; meso- and metafemoral club not notably enlarged.</p><p><italic>Dimensions in mm</italic> (female). Total length, 4.85; length of prothorax at center, 1.00; anterior width of prothorax, 1.25; posterior width of prothorax, 1.25; largest width of prothorax, 1.55; humeral width, 1.75; elytral length, 3.55.</p></tp:treatment-sec><tp:treatment-sec sec-type="Type material"><title>Type material.</title><p>Holotype female from BOLIVIA, <italic>Santa Cruz</italic>: Cordillera Province (Road to Itai, 83 km N Camiri; <named-content xmlns:xlink="http://www.w3.org/1999/xlink" content-type="dwc:verbatimCoordinates" xlink:type="simple">19°20'S / 63°28'W</named-content>; 890 m), 17–18.XII.2011, Wappes, Lingafelter and Woodley col. (MNKM).</p></tp:treatment-sec><tp:treatment-sec sec-type="Remarks"><title>Remarks.</title><p><italic><tp:taxon-name><tp:taxon-name-part taxon-name-part-type="genus">Nesozineus</tp:taxon-name-part> <tp:taxon-name-part taxon-name-part-type="species">wappesi</tp:taxon-name-part></tp:taxon-name></italic> differs from <italic><tp:taxon-name><tp:taxon-name-part taxon-name-part-type="genus">Nesozineus</tp:taxon-name-part> <tp:taxon-name-part taxon-name-part-type="species">unicolor</tp:taxon-name-part></tp:taxon-name></italic> Martins et al., 2009 by its thicker dorsal pubescence, coarser and sparser elytral punctures, and elytral surface with depressed areas (uniform in <italic><tp:taxon-name><tp:taxon-name-part taxon-name-part-type="genus">Nesozineus</tp:taxon-name-part> <tp:taxon-name-part taxon-name-part-type="species">unicolor</tp:taxon-name-part></tp:taxon-name></italic>). It differs from <italic><tp:taxon-name><tp:taxon-name-part taxon-name-part-type="genus">Nesozineus</tp:taxon-name-part> <tp:taxon-name-part taxon-name-part-type="species">lineolatus</tp:taxon-name-part></tp:taxon-name></italic> Galileo &amp; Martins, 1996 by its distinctly more robust body and the lateral tubercle of prothorax not spiny and shorter.</p><p><italic><tp:taxon-name><tp:taxon-name-part taxon-name-part-type="genus">Nesozineus</tp:taxon-name-part> <tp:taxon-name-part taxon-name-part-type="species">wappesi</tp:taxon-name-part></tp:taxon-name></italic> can be included in the alternative of couplet “4”, from <xref ref-type="bibr" rid="B2">Galileo and Martins (1996)</xref> (translated):</p><table-wrap content-type="key" position="anchor" orientation="portrait"><table rules="all"><tbody><tr><td rowspan="1" colspan="1">4’(3)</td><td rowspan="1" colspan="1">Scape shorter than antennomere III; elytra as long as twice humeral width. Bolivia</td><td rowspan="1" colspan="1"><bold><italic><tp:taxon-name><tp:taxon-name-part taxon-name-part-type="genus">Nesozineus</tp:taxon-name-part> <tp:taxon-name-part taxon-name-part-type="species">wappesi</tp:taxon-name-part></tp:taxon-name></italic> sp. n.</bold></td></tr><tr><td rowspan="1" colspan="1">–</td><td rowspan="1" colspan="1">Scape as long as antennomere III; elytra longer than twice humeral width</td><td rowspan="1" colspan="1"><bold>4</bold></td></tr><tr><td rowspan="1" colspan="1">4(3’)</td><td rowspan="1" colspan="1">Elytral pubescence uniformly distributed. Venezuela, Bolivia, Brazil (Maranhão, Piauí).</td><td rowspan="1" colspan="1"><bold><italic><tp:taxon-name><tp:taxon-name-part taxon-name-part-type="genus">Nesozineus</tp:taxon-name-part> <tp:taxon-name-part taxon-name-part-type="species">apharus</tp:taxon-name-part></tp:taxon-name></italic> Galileo &amp; Martins, 1996</bold></td></tr><tr><td rowspan="1" colspan="1">–</td><td rowspan="1" colspan="1">Elytral pubescence more concentrated on four narrow, longitudinal rows at basal two-thirds. Brazil (Maranhão, Alagoas, Sergipe, Mato Grosso do Sul), Paraguay.</td><td rowspan="1" colspan="1"><bold><italic><tp:taxon-name><tp:taxon-name-part taxon-name-part-type="genus">Nesozineus</tp:taxon-name-part> <tp:taxon-name-part taxon-name-part-type="species">lineolatus</tp:taxon-name-part></tp:taxon-name></italic> Galileo &amp; Martins, 1996</bold></td></tr><!--PageBreak--></tbody></table></table-wrap></tp:treatment-sec><tp:treatment-sec><!--Section generated to contain objects referenced in tp:taxon-treatment.--><fig id="F2" position="float" orientation="portrait"><label>Figures 7–12.</label><caption><p><bold>7–9</bold> <italic><tp:taxon-name><tp:taxon-name-part taxon-name-part-type="genus">Cotycicuiara</tp:taxon-name-part> <tp:taxon-name-part taxon-name-part-type="species">wappesi</tp:taxon-name-part></tp:taxon-name></italic>, holotype male: <bold>7</bold> dorsal habitus <bold>8</bold> ventral habitus <bold>9</bold> lateral habitus <bold>10–12</bold> <italic><tp:taxon-name><tp:taxon-name-part taxon-name-part-type="genus">Nesozineus</tp:taxon-name-part> <tp:taxon-name-part taxon-name-part-type="species">wappesi</tp:taxon-name-part></tp:taxon-name></italic>, holotype female: <bold>10</bold> lateral habitus <bold>11</bold> dorsal habitus <bold>12</bold> ventral habitus.</p></caption><graphic xmlns:xlink="http://www.w3.org/1999/xlink" xlink:href="zookeys-488-077-g002.jpg" position="float" orientation="portrait" xlink:type="simple" id="oo_40300.jpg"/></fig></tp:treatment-sec><ref-list><ref id="B2"><mixed-citation xmlns:xlink="http://www.w3.org/1999/xlink" xlink:type="simple"><person-group><name name-style="western"><surname>Galileo</surname><given-names>MHM</given-names></name><name name-style="western"><surname>Martins</surname><given-names>UR</given-names></name></person-group> (<year>1996</year>) <article-title>Revisão do gênero <italic><tp:taxon-name><tp:taxon-name-part taxon-name-part-type="genus">Nesozineus</tp:taxon-name-part></tp:taxon-name></italic> Linsley &amp; Chemsak, 1966 (<tp:taxon-name><tp:taxon-name-part taxon-name-part-type="order">Coleoptera</tp:taxon-name-part></tp:taxon-name>, <tp:taxon-name><tp:taxon-name-part taxon-name-part-type="family">Cerambycidae</tp:taxon-name-part></tp:taxon-name>, <tp:taxon-name><tp:taxon-name-part taxon-name-part-type="subfamily">Lamiinae</tp:taxon-name-part></tp:taxon-name>, <tp:taxon-name><tp:taxon-name-part taxon-name-part-type="tribe">Acanthoderini</tp:taxon-name-part></tp:taxon-name>).</article-title><source>Revista Brasileira de Entomologia</source><volume>40</volume>(<issue>1</issue>): <fpage>41</fpage>–<lpage>46</lpage>.</mixed-citation></ref></ref-list></tp:taxon-treatment>
