# Supplementary material for: Five new Lamiinae (Coleoptera, Cerambycidae) from Bolivia in honor of James E. Wappes
Source: Zookeys. 2015 Mar 19;(488):77–89. doi: 10.3897/zookeys.488.9060 (PMC4389125; doi:10.3897/zookeys.488.9060)
Supplement: XML Treatment for Psapharochrus wappesi [file zookeys.488.9060-treatment5.xml]

<!DOCTYPE tp:taxon-treatment
  PUBLIC "-//TaxonX//DTD Taxonomic Treatment Publishing DTD v0 20100105//EN" "tax-treatment-NSO.dtd">
<tp:taxon-treatment xmlns:tp="http://www.plazi.org/taxpub"><tp:treatment-meta><kwd-group><label>Taxon classification</label><kwd><named-content content-type="kingdom">Animalia</named-content></kwd><kwd><named-content content-type="order">Coleoptera</named-content></kwd><kwd><named-content content-type="family">Cerambycidae</named-content></kwd></kwd-group><mixed-citation publication-type="journal"><person-group><name><surname>Galileo</surname><given-names>Maria Helena M.</given-names></name><name><surname>Martins</surname><given-names>Ubirajara R.</given-names></name><name><surname>Santos-Silva</surname><given-names>Antonio</given-names></name></person-group><article-title>Five new <tp:taxon-name><tp:taxon-name-part taxon-name-part-type="subfamily">Lamiinae</tp:taxon-name-part></tp:taxon-name> (<tp:taxon-name><tp:taxon-name-part taxon-name-part-type="order">Coleoptera</tp:taxon-name-part></tp:taxon-name>, <tp:taxon-name><tp:taxon-name-part taxon-name-part-type="family">Cerambycidae</tp:taxon-name-part></tp:taxon-name>) from Bolivia in honor of James E. Wappes</article-title><source>Zookeys</source><day>19</day><month>3</month><year>2015</year><volume>2015</volume><issue>488</issue><fpage>77</fpage><lpage>89</lpage><pub-id pub-id-type="doi">10.3897/zookeys.488.9060</pub-id></mixed-citation></tp:treatment-meta><tp:nomenclature><tp:taxon-name>
                            <tp:taxon-name-part taxon-name-part-type="genus">Psapharochrus</tp:taxon-name-part>
                            <tp:taxon-name-part taxon-name-part-type="species">wappesi</tp:taxon-name-part>
                            <object-id xmlns:xlink="http://www.w3.org/1999/xlink" content-type="zoobank" xlink:type="simple">http://zoobank.org/B9A396FE-B504-43A2-AAB6-F76E76AED3BA</object-id>
                        </tp:taxon-name><tp:taxon-status xmlns:xlink="http://www.w3.org/1999/xlink" xlink:type="simple">sp. n.</tp:taxon-status><xref ref-type="fig" rid="F3">Figs 13–15</xref></tp:nomenclature><tp:treatment-sec sec-type="Description"><title>Description.</title><p><italic>Holotype female.</italic> Color. Integument dark-brown; base of gula yellowish brown; apex of last maxillary and labial palpomere yellowish; tibiae brown.</p><p><italic>Head.</italic> Frons coarsely, sparsely punctate; pubescence dense, mostly yellowish brown, laterally more yellowish, obliterating integument. Antennal tubercles impunctate, with yellowish brown pubescence obliterating integument. Area between antennal tubercles and middle of upper eye lobes somewhat flat, coarsely, partially confluently punctate; pubescence centrally yellowish brown, laterally yellowish, not obliterating punctures. Vertex distinctly raised from middle of upper eye lobes; moderately finely, sparsely punctate; pubescence mostly yellowish, distinctly less dense around coronal suture and close to anterior edge of prothorax, with wide spot of yellowish brown pubescence on each side of coronal suture. Coronal suture distinct from clypeus to anterior edge of prothorax. Area behind upper eye lobes finely, rugose-punctate close to eyes, moderately abundantly punctate towards prothorax; with band of yellowish pubescence, not totally obliterating integument, gradually narrowed towards lower eye lobes. Area behind lower eye lobes fine, abundantly punctate, gradually sparser towards gula; with narrow band of yellowish pubescence close to eyes, almost glabrous on the remaining surface. Gula with yellowish pubescence, not obliterating integument. Submentum with short, yellowish pubescence on area near mentum. Distance between upper eye lobes equal to 0.45 times length of scape; distance between lower eye lobes, in frontal view, equal to length of scape. Antennae as long as 1.65 times elytral length; reaching elytral apex at basal quarter of antennomere IX; antennomere III with ring with whitish pubescence on base, followed by wide ring with brown-yellowish pubescence, central ring with whitish pubescence mixed with brown-yellowish pubescence, with wide ring with dark-brown pubescence, and narrow apical band of whitish pubescence; antennomeres IV–XI with whitish pubescence on basal half, and dark-brown pubescence on distal half; antennal formula based on antennomere III: scape = 0.65; pedicel = 0.23; IV = 0.73; V = 0.58; VI = 0.48; VII = 0.45; VIII = 0.43; IX = 0.35; X = 0.27; XI = 0.25.</p><!--PageBreak--><p><italic>Thorax.</italic> Lateral tubercles of prothorax large, conical, apex slightly directed upwards and backwards. Lateral tubercles on pronotal disc large, raised, apex not acute; central tubercle carina-like, from basal quarter to near apex; surface among tubercles coarsely, deeply, moderately abundantly punctate; central pubescence yellowish between lateral tubercles; with weakly defined band of yellowish brown pubescence crossing lateral tubercles, from base to apex; laterally with yellowish pubescence. Lateral sides of prothorax coarsely, deepply, moderately abundantly punctate; pubescence as on lateral of pronotum. Prosternum with short, not dense (laterally slightly denser), pale yellow pubescence (more whitish depending on angle of incidence of light). Prosternal process with lateral sides raised about middle; pubescence as on center of prosternum, slightly denser on transverse band in middle and laterally on distal half. Mesosternum and mesosternal process with pubescence slightly denser than on center of prosternum (shorter, sparser on basal center of mesosternum). Metasternum coarsely, deeply, sparsely punctate; pubescence as on mesosternal process. Scutellum with yellowish pubescence in center, yellowish brown on sides. Elytra. Moderately coarsely, sparsely punctate; each elytron with two distinct carinae from near base to near apex; pubescence (Fig. <xref ref-type="fig" rid="F3">13</xref>) mostly yellowish; with oblique band with brown pubescence on basal third, not reaching lateral side and suture; large spot of brown pubescence immediately adjacent to center; on distal quarter, oblique band with brown pubescence, starting at lateral margin, not reaching suture; close to suture, on distal two-thirds, small spots of brown pubescence, smaller, sparser towards apex; apex slightly obliquely truncate, with outer angle projected.</p><fig id="F3" position="float" orientation="portrait"><label>Figures 13–15.</label><caption><p><italic><tp:taxon-name><tp:taxon-name-part taxon-name-part-type="genus">Psapharochrus</tp:taxon-name-part> <tp:taxon-name-part taxon-name-part-type="species">wappesi</tp:taxon-name-part></tp:taxon-name></italic>, holotype female: <bold>13</bold> dorsal habitus <bold>14</bold> ventral habitus <bold>15</bold> lateral habitus.</p></caption><graphic xmlns:xlink="http://www.w3.org/1999/xlink" xlink:href="zookeys-488-077-g003.jpg" position="float" orientation="portrait" xlink:type="simple" id="oo_40301.jpg"/></fig><p><italic>Abdomen.</italic> Pubescence pale yellow (more whitish depending on angle of incidence of light), not obliterating integument. Legs. Tibiae with yellowish pubescence, with wide ring of brownish pubescence on each half. Tarsomere I with yellowish pubescence, except for narrow apical band with dark-brown pubescence; tarsomeres II–IV with dark-brown pubescence; tarsomere V with yellowish pubescence, sparser near apex.</p><p><italic>Dimensions in mm</italic> (female). Total length, 11.5; length of prothorax at center, 2.1; anterior width of prothorax, 2.9; posterior width of prothorax, 2.7; largest width of prothorax, 3.7; humeral width, 4.2; elytral length, 7.6.</p></tp:treatment-sec><tp:treatment-sec sec-type="Type material"><title>Type material.</title><p>Holotype female from BOLIVIA, <italic>Tarija</italic>: 5 km W of Villamontes (Foothill Chaco Forest; <named-content xmlns:xlink="http://www.w3.org/1999/xlink" content-type="dwc:verbatimCoordinates" xlink:type="simple">21°17'S / 63°28'W</named-content>; <italic>ca.</italic> 500 m), 13.I.2008, R. Clarke &amp; S. Zamalloa col. (MNKM).</p></tp:treatment-sec><tp:treatment-sec sec-type="Remarks"><title>Remarks.</title><p><italic><tp:taxon-name><tp:taxon-name-part taxon-name-part-type="genus">Psapharochrus</tp:taxon-name-part> <tp:taxon-name-part taxon-name-part-type="species">wappesi</tp:taxon-name-part></tp:taxon-name></italic> differs from <italic><tp:taxon-name><tp:taxon-name-part taxon-name-part-type="genus">Psapharochrus</tp:taxon-name-part> <tp:taxon-name-part taxon-name-part-type="species">piraiuba</tp:taxon-name-part></tp:taxon-name></italic> Martins &amp; Galileo, 2003 as follows: elytra with distinct spots of brown pubescence (absent in <italic><tp:taxon-name><tp:taxon-name-part taxon-name-part-type="genus">Psapharochrus</tp:taxon-name-part> <tp:taxon-name-part taxon-name-part-type="species">piraiuba</tp:taxon-name-part></tp:taxon-name></italic>); pronotal punctures sparser (denser in <italic><tp:taxon-name><tp:taxon-name-part taxon-name-part-type="genus">Psapharochrus</tp:taxon-name-part> <tp:taxon-name-part taxon-name-part-type="species">piraiuba</tp:taxon-name-part></tp:taxon-name></italic>); antennae in female surpassing the elytral apex (not reaching the elytral apex in <italic><tp:taxon-name><tp:taxon-name-part taxon-name-part-type="genus">Psapharochrus</tp:taxon-name-part> <tp:taxon-name-part taxon-name-part-type="species">piraiuba</tp:taxon-name-part></tp:taxon-name></italic>); and tibiae with distinct rings of pubescence (not present in <italic><tp:taxon-name><tp:taxon-name-part taxon-name-part-type="genus">Psapharochrus</tp:taxon-name-part> <tp:taxon-name-part taxon-name-part-type="species">piraiuba</tp:taxon-name-part></tp:taxon-name></italic>). <italic><tp:taxon-name><tp:taxon-name-part taxon-name-part-type="genus">Psapharochrus</tp:taxon-name-part> <tp:taxon-name-part taxon-name-part-type="species">wappesi</tp:taxon-name-part></tp:taxon-name></italic> differs from <italic><tp:taxon-name><tp:taxon-name-part taxon-name-part-type="genus">Psapharochrus</tp:taxon-name-part> <tp:taxon-name-part taxon-name-part-type="species">ridleyi</tp:taxon-name-part></tp:taxon-name></italic> (Waterhouse, 1894) by the sub-parallel elytral margins from their base to the base of their distal third (uniformly narrowed from base to apex in <italic><tp:taxon-name><tp:taxon-name-part taxon-name-part-type="genus">Psapharochrus</tp:taxon-name-part> <tp:taxon-name-part taxon-name-part-type="species">ridleyi</tp:taxon-name-part></tp:taxon-name></italic>), antennae in female distinctly surpassing the elytral apex (at most, slightly surpassing elytral apex in <italic><tp:taxon-name><tp:taxon-name-part taxon-name-part-type="genus">Psapharochrus</tp:taxon-name-part> <tp:taxon-name-part taxon-name-part-type="species">ridleyi</tp:taxon-name-part></tp:taxon-name></italic>), and flatter body (distinctly convex in <italic><tp:taxon-name><tp:taxon-name-part taxon-name-part-type="genus">Psapharochrus</tp:taxon-name-part> <tp:taxon-name-part taxon-name-part-type="species">ridleyi</tp:taxon-name-part></tp:taxon-name></italic>).</p></tp:treatment-sec></tp:taxon-treatment>
